# Supplementary material for: The limited diagnostic and prognostic utility of brief cognitive screening tools in acute stroke
Source: Eur Stroke J. 2026 Jun 16;11(6):aakag047. doi: 10.1093/esj/aakag047 (PMC13271418; doi:10.1093/esj/aakag047)
Supplement: Supplementary_materials_aakag047 [file supplementary_materials_aakag047.zip]

Archive with 2 entries (2 files):
- Supplementary Material revised clean version.docx
- Supplementary Material revised 010426.docx
